# Supplementary material for: Drought effects on the tissue- and cell-specific cytokinin activity in poplar
Source: AoB Plants. 2017 Dec 1;10(1):plx067. doi: 10.1093/aobpla/plx067 (PMC5767954; doi:10.1093/aobpla/plx067)
Supplement: Supporting Information [file plx067_suppl_supporting_information.xlsx]

## Sheet: Sheet1
Table S1. Details of statistical analyses showing degrees of freedom (df), F values and p-values for each ANOVA. Significant differences at p<0.01** and p<0.001*** are indicated.
	df	F value	p-value
Figure 1A
line	2	0.089	0.915
drought	1	8626.57	<0.001***
time	5	466.432	<0.001***
drought:time	5	468.011	<0.001***
time:line	10	0.052	1
drought:time:line	10	0.113	1
Figure 1B
line	2	0.026	0.974
drought	1	496.47	<0.001***
time	5	41.443	<0.001***
drought:time	5	42.542	<0.001***
time:line	10	0.029	1
drought:time:line	10	0.021	1
Figure 1C
line	2	0.011	0.989
drought	1	3113.53	<0.001***
time	4	129.69	<0.001***
drought:time	4	132.539	<0.001***
time:line	8	0.041	1
drought:time:line	8	0.031	1
Figure 1D
line	2	0.096	0.908
drought	1	3108.23	<0.001***
time	4	116.834	<0.001***
drought:time	4	119.965	<0.001***
time:line	8	0.078	1
drought:time:line	8	0.045	1
Figure 2A
line	2	2.679	0.082
drought	1	32.182	<0.001***
drought:line	2	0.122	0.885
Figure 2B
line	2	1.482	0.241
drought	1	12.662	0.001**
drought:line	2	0.114	0.893
Figure 2C
line	2	2.293	0.116
drought	1	81.223	<0.001***
drought:line	2	0.833	0.443
Figure 2D
line	2	1.408	0.258
drought	1	96.551	<0.001***
drought:line	2	1.664	0.204
Figure 3A (leaves)
line	2	1.429	0.253
drought	1	64.37	<0.001***
drought:line	2	1.543	0.227
Figure 3A (stem)
line	2	1.924	0.161
drought	1	17.398	<0.001***
drought:line	2	0.877	0.425
Figure 3A (coarse roots)
line	2	0.198	0.821
drought	1	13.004	<0.001***
drought:line	2	0.148	0.863
Figure 3A (fine roots)
line	2	0.697	0.505
drought	1	2.769	0.105
drought:line	2	2.092	0.138
Figure 3B
line	2	0.031	0.97
drought	1	43.799	<0.001***
drought:line	2	2.715	0.08
Figure 3C
line	2	2.189	0.127
drought	1	249.905	<0.001***
drought:line	2	0.84	0.44
Figure 10A
line	2	2.0746	0.14
drought	1	110.117	<0.001***
tissue	1	153.244	<0.001***
drought:tissue	1	0.0167	0.898
drought:line	2	0.8901	0.42
tissue:line	2	0.4751	0.626
drought:tissue:line	2	1.8306	0.175
Figure 10B
line	2	0.9414	0.399
drought	1	2.8745	0.099
tissue	1	32.7269	<0.001***
drought:tissue	1	0.0142	0.906
drought:line	2	0.6577	0.524
tissue:line	2	1.1915	0.315
drought:tissue:line	2	0.1783	0.837
